# Supplementary material for: Genome-Wide Identification of the TaBON Gene Family and Its Role in Wheat Pathogen Response
Source: Biology (Basel). 2026 Apr 30;15(9):704. doi: 10.3390/biology15090704 (PMC13162692; doi:10.3390/biology15090704)
Supplement: Supplementary file 1 [file biology-15-00704-s001.zip]

Archive with 1 entries (1 files):
- biology-4237924-supplementary.xlsx
