# Supplementary material for: Genome-Wide Identification of the TaBON Gene Family and Its Role in Wheat Pathogen Response
Source: Biology (Basel). 2026 Apr 30;15(9):704. doi: 10.3390/biology15090704 (PMC13162692; doi:10.3390/biology15090704)
Supplement: Supplementary file 1 [file biology-15-00704-s001.zip › biology-4237924-supplementary.xlsx]

## Sheet: Table S1
Table S1. Protein sequence information of TaBON genes identified in this study.
Gene Name	Gene ID	Chromosome Location	Number of Amino Acid	UniProt ID	Molecular Weight	Theoretical pI	Subcellular Localization	Amino acid sequence
TaBON1	TraesCS1A02G236100	1A	590	A0A3B5Y1B8	64936.7	5.68	membrane	MGGCFSGDVRGGMEAVGGGARGATAAAGQCQGQGGPNEAVDHFFQGQALRLYTPLELSFS ASKLRNMDALSKSDPMLVVYTKMDGRLEEIGRTEVILNSLEPLWITKAMINYQFEIVQPL VFRIYDVDTKYHNTPLKMLNLAQQDFLGEAFCNLSEIVTKFNHSLTLNLRNGSGHALQGT VTVHAEETASSRMAVDMQFHCLNLDNKDTFSKSDPFLRVSRLSESAVAIPICKTEVIKNN LNPVWRPITLTSQQYSSKDDPLLVECFDFDASGNHELIGALQTTIAQLENLYNSKAGANF YSHKGQKKLKGQLFLDKFQEKVQHTFLDYISSGFELNFMVAVDFTASNGDPRVPQSLHYI DPSGRPNSYQQAILGVSEVLQFYDNDRRFPAWG…
TaBON2	TraesCS1B02G247700	1B	590	A0A3B5YZK4	65012.7	5.73	membrane	MGGCFSGDVRGGMEAVGGGARGAAAAVQGQGQGGPNEAVDHFFQGQALRLYTPLELSFSA SKLRNMDALSKSDPMLVVYTKMDGRLEEIGRTEVILNSLEPLWITKAMINYQFEIVQPLV FRIYDVDTKYHNTPLKMLNLAQQDFLGEAFCNLSEIVTKFNHSLTLNLRNGSGHALQGTV TVHAEETASSRMAVDMQFHCLNLDNKDTFSKSDPFLRVSRLSESAVAIPICKTEVIKNNL NPIWRPITLTSQQYSSKDDPLLVECFDFDASGNHELIGSLQTTIAQLENLYNSKAGANFY SHKGQKKLKGQLFLDKFQEKVQHTFLDYISSGFELNFMVAVDFTASNGDPRVPQSLHYID PSGRPNSYQQAILGVSEVLQFYDNDRRFPAWGF…
TaBON3	TraesCS1D02G236200	1D	590	A0A3B5ZV63	64798.5	5.76	membrane	MGGCFSGDVRGGMEAVGGGGGGGARGRGPAAAAGPNEAVDHFFQGQALRLYTPLELSFSA SKLRNMDALSKSDPMLVVYTKMDGRLEEIGRTEVILNSLEPLWITKAMINYQFEIVQPLV FRIYDVDTKYHNTPLKTLNLAQQDFLGEAFCNLSEIVTKFNHSLTLNLRNGSGHALQGTV TVHAEETASSRMAVDMQFHCLNLDNKDTFSKSDPFLRVSRLSESAVAIPICKTEVIKNNL NPVWRPITLTSQQYSSKDDPLLVECFDFDASGNHELIGSLQTTIAQLENLYNSKAGANFY SHKGQKKLKGQLFLDKFQEKVQHTFLDYISSGFELNFMVAVDFTASNGDPRVPQSLHYID PSGRPNSYQQAILGVSEVLQFYDNDRRFPAWGF…
TaBON4	TraesCS6A02G058200	6A	633	A0A3B6NIK1	69248.6	5.78	membrane	MSCCLAEAPASRGFLPLNSLSLSLSASKLVFKPEGRRLAPESGSGMGGCFSGDVRGGTEA IGGGASGAAAGQGQGGPNEALDHFLQGHGLRGLYTPLELSFSASKLRDMDALSKSDPMLV VYTKMDGRLEEIGRTEVILNSLKPLWITKTMINYQFEIVQPLVFRIYDIDTKYHNTPVKM LNLAQQDFLGEAFCNLSEIVTKFNHSLTLNLRNGSGHALQGTMIVHAEETASSRMAVEMT FHCLNLDNKDTFSKSDPFLRVSRLSESAVAIPICKTEVINNNLNPVWRPITLTSQQYSSR DDPLLVECFDFDASGDHELMGALQTTIAQLENLYKSKAGANFYSRKGQKKLKGQLFLDTF QEKVQHTFLDYISSGFELNFMVAVDFTASNGDP…
TaBON5	TraesCS6A02G189800	6A	574	A0A3B6NQC4	63103.7	5.23	membrane	MGNCCCDEMGAGRHSVGHAASSADAASTVADRFLRSRGAGASTQIELSLSASNLGDQEYF FKSNPIVVVYSSNDGALEEIGRTEVIVNSSSPSWNAKIILQYQFEVLQPLVFHIYDIDPQ FHEVGEKMLKLEEQQFLGEAICNLSDVITKQNRLFTLKLGVSEHNLPNPSKFGELTVQAE ESAGSKALMEMVFHCSDLEIKDLLSKSDPFLLISRMSENGTPVPICKTEVRKNDLNPKWK PVIMNLQQVGSKENLLMIECFNFSSNGKHDLVGKIVKSVAELENMYHSGNGENFFVPASN AHDCHSKEVLKSQVYVEKYLENSRHTFIDYISAGCQLNLMVAIDYTASNGNPRLPDSLHY IDPSGRPNAYQRVILEIGDILQYYDPAKRIPSW…
TaBON6	TraesCS6B02G074300	6B	590	A0A3B6PG52	64961.7	5.52	membrane	MGGCFSGDVRGGTEAVGGGAMGAAAGQGQGQGGPNEALDHFLQGHGLRGLYTPLELSFSA SKLRDMDALSKSDPMFVVYTKMDGRLEEIGRTEVILNSLEPLWITKAMINYQFEIVQPLV FRIYDIDTKYHNTPVKMLNLAQQDFLGEAFCNLSEIVTKFNHSLTLNLRNGSGHALQGTM TVHAEETASSRMAVEMTFHCLNLDNKDTFSKSDPFLRVSRLSESAVAIPICKTEVISNNL NPVWRPITLTSQQYSSRDDPLLVECFDFDASGDHELMGALQTTIAQLENLYKSKAGANFY SRKGQKKLKGQLFLDTFQEKVQHTFLDYISSGFELNFMVAVDFTASNGDPRMPQSLHYID PSGRLNSYQQAILGVSEVLQFYDKDRRFPAWGF…
TaBON7	TraesCS6B02G235200	6B	577	A0A3B6PNF4	63222.6	5.23	membrane	MGNCCSDEMGAGRHSVGPAASSADAASAASAAADRFLRSRGAGASTQIELSLSASNLGDQ EYFFKSNPIVVVYSSNDGALEEIGRTEVIVNSSSPSWNAKIILQYQFEVLQPLVFHIYDI DPQFHEVGEKMLKLEEQQFLGEAICNLSDVITKQNRLFTLKLGVSEHNLPNRSKFGELTV HAEESAGSKALMEMVFHCSDLEIKDLLSKSDPFLLISRMSENGTPVPICKTEVRKNDLNP KWKPVIMSLQQVGSKENPLMIECFNFSSNGKHDLVGKMVKSIAELENMYHSGNGENFFVP ASNAHDCHSNEVLKSQVYVEKYLENSRHTFIDYISAGCQLNLMVAIDYTASNGNPRLPDS LHYIDPSGRPNAYQRVILEIGDILQYYDPAKRI…
TaBON8	TraesCS6D02G057900	6D	590	A0A3B6QA76	64853.5	5.52	membrane	MGGCFSGDVRGGTEAVGGGATGAAAGQGQGQGGPNEALDHFLQGHGLRGLYTPLELSFSA SKLRDMDALSKSDPMLVVYTKMDGRLEEIGRTEVILNSLEPLWITKTMINYQFEIVQPLV FRIYDIDTKYHNTPVKMLNLAQQDFLGEAFCNLSEIVTKFNHSLSLNLRNGSGHALQGTM TVHAEETASSRMAVEMTFHCLNLDNKDTFSKSDPFLRVSRLSESAVAIPICRTEVINNNL NPVWRPITLTSQQYSSRDDPLLVECFDFDASGNHELMGALQTTIAQLENLYKSKAGANFY SKKGQKKLKGQLFLDTFQEKVQHTFLDYISSGFELNFMVAVDFTASNGDPRTPQSLHYID PSGRLNSYQQAILGVSEVLQFYDKDRRFPAWGF…
TaBON9	TraesCS6D02G176800	6D	574	A0A3B6QGR2	62960.4	5.18	membrane	MGNCCSDEMGAGRHSVGPAASSADAASAVADRFLRSRGAGASTQIELSLSASNLGDQEYF FKSNPIVVVYSSNDGALEEIGRTEVIVNSSSPSWNAKIILQYQFEVLQPLVFHIYDIDPQ FHEVGEKMLKLEEQQFLGEAICNLSDVITKQNRLFTLKLGVSEHNLPNPSKFGELTVQAE ESAGSKALMEMVFHCSDLEIKDLLSKSDPFLLISRMSENGTPVPICKTEVRKNDLNPKWK PVIMNLQQVGSKENPLMIECFNFSSNGKHDLVGKIVKSVAELENMYHSGNGENFFVPASN AHDCHSKEVLKSQVYVEKYLENSRHTFIDYISAGCQLNLMVAIDYTASNGNPRLPDSLHY IDPSGRPNAYQRVILEIGDILQYYDPAKRIPSW…
TaBON10	TraesCS7A02G414000	7A	588	A0A3B6RKP7	64970.6	8.63	membrane	MLHRSGEEPVLGEQPRASRPLHPSRGIYAHFSLSFSASKLGNADTPFETNAILVVYTKVN EDLEEIGRTEVILNSLEPLWVTRTIINYRFAVVQPLTFRIYDIAKKHLNTPVKMLCWGDQ YFLGEAICSLSEVLTRPNRSLKLNLRNDYGAPLHSTLTVHAQENVSSRMAVEMTFHCLNL YNKGTDSKSDPFLRISRLSESPTAIPLCETEVVDNSLKPVWRPMALTSQQYGSKASTFIF LAGAKLDTPLLVECLDFDANGNHRIIGTLHTTVSELETLYKSKAGADLYSHKGQRKLLKR KKGKLFLDNFQEKVKYTFLDYISYGFELKFMVAIDFTANNGNPGSQWSWHYIDPSGSLNL YQQAIQGVGKVLRSYGNGSKIQALGFGASIQGH…

## Sheet: Table S2
Table S2. Phylogenetic analysis of the BON gene family across five plant species
Rename	gene ID	UniProt id
AtBON1	AT5G61900.1	Q941L3
AtBON2	AT5G07300.1	Q5S1W2
AtBON3	AT1G08860.1	Q5XQC7
OsBON1	Os02t0521300-01	Q6H563
OsBON3	Os05t0373300-01	A0A0P0WLH0
SiBON1	Seita.1G173900.1
SiBON3	Seita.3G264700.1
ZmBON1	Zm00001eb242080_P001	A0A804U884
ZmBON3	Zm00001eb285200_P003	A0A1D6M1F2
TaBON1	TraesCS1A02G236100.4	A0A3B5Y1B8
TaBON2	TraesCS1B02G247700.2	A0A3B5YZK4
TaBON3	TraesCS1D02G236200.1	A0A3B5ZV63
TaBON4	TraesCS6A02G058200.2	A0A3B6NIK1
TaBON5	TraesCS6A02G189800.1	A0A3B6NQC4
TaBON6	TraesCS6B02G074300.2	A0A3B6PG52
TaBON7	TraesCS6B02G235200.1	A0A3B6PNF4
TaBON8	TraesCS6D02G057900.2	A0A3B6QA76
TaBON9	TraesCS6D02G176800.1	A0A3B6QGR2
TaBON10	TraesCS7A02G414000.1	A0A3B6RKP7

## Sheet: Table S3
Table S3. Ratio of Ka/Ks and distribution of duplicate TaBON genes
Gene name	Gene name	Ka	Ks	Ka/Ks	Types of selection
TaBON1	TaBON2	0.00371679	0.0780087	0.0476459	purify selection
TaBON1	TaBON3	0.00451299	0.0759181	0.0594455	purify selection
TaBON2	TaBON3	0.00974283	0.059733	0.163106	purify selection
TaBON4	TaBON6	0.0116194	0.0685693	0.169455	purify selection
TaBON5	TaBON7	0.00983931	0.0285935	0.344111	purify selection
TaBON5	TaBON9	0.00452803	0.0258925	0.174878	purify selection
TaBON4	TaBON8	0.0138928	0.063313	0.21943	purify selection
TaBON6	TaBON8	0.0134566	0.0671534	0.200387	purify selection

## Sheet: Table S4
Table S4. Characteristics of cis-acting regulatory elements in the promoter region of the identified TaBON genes
Type	Element	Sequence	Total number	TaBON1	TaBON2	TaBON3	TaBON4	TaBON5	TaBON6	TaBON7	TaBON8	TaBON9	TaBON10
Development/tissue specificity	CAT-box	GCCACT	7	1	2	0	0	0	0	3	0	0	1
	CCAAT-box	CAACGG	10	0	0	0	1	1	1	3	3	1	0
	A-box	CCGTCC	9	0	0	3	0	0	1	3	0	2	0
Light responsiveness	Box 4	ATTAAT	9	1	2	2	0	0	3	0	0	0	1
	G-box	CACGTT / CACGTC	45	4	6	5	6	6	2	6	4	4	2
	GT1-motif	GGTTAA	6	2	1	0	0	1	0	0	0	1	1
	Sp1	CC(G/A)CCC	9	0	1	2	0	1	1	0	0	4	0
Stress	LTR	CCGAAA	10	0	2	1	2	0	1	0	0	1	3
	CARE	CAACTCCC / CAACTCAC	7	2	1	1	0	1	0	1	0	0	1
	DRE core	GCCGAC	5	0	2	0	0	1	0	0	0	2	0
	DRE1	ACCGAGA	5	0	0	1	1	0	2	0	0	0	1
	GC-motif	CCCCCG	14	2	2	4	1	0	2	1	1	0	1
	MBS	CAACTG	8	1	4	0	0	1	0	0	1	1	0
	MYB	CAACTG / CAACCA	38	3	6	3	4	4	2	6	5	2	3
	MYB recognition site	CCGTTG	10	0	0	0	1	1	1	3	3	1	0
	Myb-binding site		9	0	0	0	3	2	0	0	3	1	0
	MYC	CATTTG	37	9	1	2	7	3	4	5	2	3	1
	STRE	AGGGG	40	2	4	5	2	7	2	8	4	5	1
	WRE3	CCACCT	16	0	0	1	5	3	1	3	0	1	2
	ABRE	TACGTG/ CACGTG	40	5	6	4	7	4	2	5	3	2	2
Hormone response	as-1	TGACG	33	2	4	5	5	4	3	4	4	2	0
	CGTCA-motif	CGTCA	33	2	4	5	5	4	3	4	4	2	0
	O2-site	GATGA(C/T)(A/G)TG(A/G)	6	1	0	0	2	1	1	1	0	0	0
	W box	TTGACC	12	1	2	2	0	2	2	1	0	2	0
	TGACG-motif	TGACG	33	2	4	5	5	4	3	4	4	2	0
